# Supplementary material for: Differences between the global transcriptomes of Salmonella enterica serovars Dublin and Cerro infecting bovine epithelial cells
Source: BMC Genomics. 2022 Jul 8;23:498. doi: 10.1186/s12864-022-08725-z (PMC9270791; doi:10.1186/s12864-022-08725-z)
Supplement: Supplementary file 2 — Additional file 2. Table S2. List of differentially expressed genes (at least 2-fold differences) in the transcript abundances between strains from the two serovars with a false discovery rate ≤ 5% using DESeq2 and edgeR. TPM, Transcripts Per Kilobase Million. [file 12864_2022_8725_MOESM2_ESM.xlsx]

## Sheet: Sheet1
Gene ID	Locus Tag	Possible Gene Function	Average TPM in S. Dublin strains	Average TPM in S. Cerro strains	Fold change (DESeq2)	Fold change (edgeR)
lcl|NZ_CP032449.1_cds_WP_001752254.1_12	DZA56_RS00060	Bax inhibitor-1/YccA family protein	19.8137	89.0142	4.838	4.85114
lcl|NZ_CP032449.1_cds_WP_000213166.1_15	DZA56_RS00080	SgrR family transcriptional regulator	50.2047	10.6757	4.49209	4.48055
lcl|NZ_CP032449.1_cds_WP_000166716.1_16	DZA56_RS00085	shikimate 5-dehydrogenase	20.7212	2.47767	7.96355	7.93061
lcl|NZ_CP032449.1_cds_17	DZA56_RS00090	PTS transporter subunit EIIC	11.3495	2.3124	4.74256	4.72531
lcl|NZ_CP032449.1_cds_WP_000790637.1_51	DZA56_RS00260	trimethylamine-N-oxide reductase TorA	1.72381	4.02014	2.41627	2.42276
lcl|NZ_CP032449.1_cds_WP_000595416.1_52	DZA56_RS00265	molecular chaperone TorD	1.08425	3.2223	3.11207	3.11485
lcl|NZ_CP032449.1_cds_WP_000117642.1_76	DZA56_RS00385	type I toxin-antitoxin system toxin TisB	0.264465	5.43109	23.5737	21.6741
lcl|NZ_CP032449.1_cds_WP_000168439.1_79	DZA56_RS00405	acetolactate synthase large subunit	62.246	15.9151	3.64026	3.63069
lcl|NZ_CP032449.1_cds_WP_001274841.1_90	DZA56_RS00460	DNA-binding transcriptional regulator	165.329	25.0372	6.34012	6.3238
lcl|NZ_CP032449.1_cds_WP_001675646.1_96	DZA56_RS00490	transcriptional regulator DagR	5.43302	18.6794	3.62378	3.63439
lcl|NZ_CP032449.1_cds_WP_105789235.1_117	DZA56_RS00595	hypothetical protein	4.02038	31.3829	8.50744	8.48629
lcl|NZ_CP032449.1_cds_WP_000120776.1_121	DZA56_RS00615	hypothetical protein	20.8396	2.66024	7.27016	7.23635
lcl|NZ_CP032449.1_cds_WP_001078822.1_205	DZA56_RS01055	4Fe-4S dicluster domain-containing protein	4.23742	0.685419	5.86291	5.81312
lcl|NZ_CP032449.1_cds_WP_000014594.1_222	DZA56_RS01155	RNA chaperone/antiterminator CspA	7391.73	902.418	7.70528	7.68293
lcl|NZ_CP032449.1_cds_WP_000190524.1_224	DZA56_RS01165	DUF3053 domain-containing protein	547.37	158.206	3.29646	3.28657
lcl|NZ_CP032449.1_cds_WP_001196089.1_266	DZA56_RS01400	response regulator transcription factor	13.7042	3.57598	3.51124	3.49837
lcl|NZ_CP032449.1_cds_WP_012539922.1_271	DZA56_RS01425	SIS domain-containing protein	5.8372	14.4245	2.57629	2.58225
lcl|NZ_CP032449.1_cds_WP_001517957.1_306	DZA56_RS01600	hypothetical protein	1.85043	12.8021	6.92619	6.89926
lcl|NZ_CP032449.1_cds_WP_000073545.1_319	DZA56_RS01665	glycerophosphodiester phosphodiesterase	11.0737	3.33334	3.15686	3.14264
lcl|NZ_CP032449.1_cds_WP_000108344.1_330	DZA56_RS01720	gluconokinase	15.9171	3.69688	4.14242	4.13051
lcl|NZ_CP032449.1_cds_WP_000105954.1_331	DZA56_RS01725	gluconate transporter	14.3682	5.55639	2.53086	2.5223
lcl|NZ_CP032449.1_cds_WP_000081820.1_412	DZA56_RS02140	glutathione-regulated potassium-efflux system ancillary protein KefG	61.9408	17.7245	3.33872	3.32954
lcl|NZ_CP032449.1_cds_WP_001268011.1_419	DZA56_RS02180	sulfurtransferase complex subunit TusD	134.876	43.008	2.97113	2.96336
lcl|NZ_CP032449.1_cds_WP_001085725.1_476	DZA56_RS02505	acrEF/envCD operon transcriptional regulator	10.1814	3.05161	3.20005	3.19218
lcl|NZ_CP032449.1_cds_WP_076031663.1_512	DZA56_RS02690	sodium-extruding oxaloacetate decarboxylase subunit alpha	0.108882	0.538922	4.97982	4.95589
lcl|NZ_CP032449.1_cds_WP_000076269.1_531	DZA56_RS02790	cytosine permease	48.4233	128.864	2.79315	2.80084
lcl|NZ_CP032449.1_cds_WP_001083598.1_572	DZA56_RS03010	helix-turn-helix transcriptional regulator	614.888	113.331	5.11917	5.1053
lcl|NZ_CP032449.1_cds_WP_000037599.1_594	DZA56_RS03120	protein/nucleic acid deglycase	61.109	8.35939	6.89058	6.87018
lcl|NZ_CP032449.1_cds_WP_000080445.1_605	DZA56_RS03175	PTS galactitol transporter subunit IIA	8.31231	1.3809	5.86571	5.8322
lcl|NZ_CP032449.1_cds_618	DZA56_RS03255	HAAAP family serine/threonine permease	2.09303	14.3546	7.34928	7.36324
lcl|NZ_CP032449.1_cds_WP_001751452.1_619	DZA56_RS03260	serine dehydratase subunit alpha family protein	5.4498	31.9414	6.15162	6.16989
lcl|NZ_CP032449.1_cds_WP_000096230.1_666	DZA56_RS03505	thiol:disulfide interchange protein DsbA/DsbL	22.5358	7.9295	2.70283	2.69644
lcl|NZ_CP032449.1_cds_WP_000731552.1_683	DZA56_RS03595	YgiW/YdeI family stress tolerance OB fold protein	62.8236	275.032	4.57138	4.58511
lcl|NZ_CP032449.1_cds_WP_000998803.1_684	DZA56_RS03600	AraC family transcriptional regulator	31.5468	9.81226	2.99787	2.98687
lcl|NZ_CP032449.1_cds_WP_000729109.1_771	DZA56_RS04055	acid stress response protein YqgB	86.3439	179.774	2.22502	2.2311
lcl|NZ_CP032449.1_cds_WP_001278578.1_772	DZA56_RS04060	biosynthetic arginine decarboxylase	76.3873	260.518	3.58343	3.59417
lcl|NZ_CP032449.1_cds_793	DZA56_RS04170	arginine exporter ArgO	3.94721	15.4187	4.18776	4.19748
lcl|NZ_CP032449.1_cds_WP_000189741.1_796	DZA56_RS04190	ribose-5-phosphate isomerase RpiA	47.6676	143.862	3.18286	3.19241
lcl|NZ_CP032449.1_cds_WP_001244651.1_828	DZA56_RS04385	fimbrial protein	2.8585	19.6037	6.9469	6.95443
lcl|NZ_CP032449.1_cds_WP_000383274.1_840	DZA56_RS04450	5-dehydro-4-deoxy-D-glucuronate isomerase	4.35513	10.6947	2.53129	2.53682
lcl|NZ_CP032449.1_cds_WP_000013564.1_883	DZA56_RS04690	lactaldehyde reductase	0.645422	2.08545	3.31306	3.31484
lcl|NZ_CP032449.1_cds_WP_000626384.1_885	DZA56_RS04705	L-serine ammonia-lyase II	40.5361	151.278	3.85557	3.86603
lcl|NZ_CP032449.1_cds_WP_000450462.1_886	DZA56_RS04710	HAAAP family serine/threonine permease SdaC	151.925	723.677	4.96115	4.97427
lcl|NZ_CP032449.1_cds_WP_001207998.1_913	DZA56_RS04850	MBL fold metallo-hydrolase	123.613	13.2848	8.8531	8.82133
lcl|NZ_CP032449.1_cds_WP_000210930.1_915	DZA56_RS04865	NADPH-dependent assimilatory sulfite reductase flavoprotein subunit	13.1033	3.28702	3.74756	3.73356
lcl|NZ_CP032449.1_cds_WP_001145541.1_918	DZA56_RS04885	SPI-1 type III secretion system effector SopD	11.9152	2.53507	4.6628	4.65064
lcl|NZ_CP032449.1_cds_WP_000117944.1_921	DZA56_RS04905	type I-E CRISPR-associated protein Cse2/CasB	6.90027	31.5927	4.73547	4.74539
lcl|NZ_CP032449.1_cds_WP_000281487.1_924	DZA56_RS04920	type I-E CRISPR-associated protein Cas6/Cse3/CasE	8.47999	28.657	3.50454	3.51508
lcl|NZ_CP032449.1_cds_WP_038421983.1_928	DZA56_RS04940	sulfate adenylyltransferase subunit CysD	4.90542	11.5464	2.54714	2.55476
lcl|NZ_CP032449.1_cds_963	DZA56_RS05115	IS3 family transposase	7.08049	1.00237	6.54925	6.49089
lcl|NZ_CP032449.1_cds_WP_000715096.1_964	DZA56_RS05120	SPI-1 type III secretion system invasion lipoprotein InvH	204.064	24.8043	7.76682	7.7452
lcl|NZ_CP032449.1_cds_WP_001674874.1_965	DZA56_RS05125	type III secretion system transcriptional activator InvF	73.9099	4.34101	16.0425	16.0029
lcl|NZ_CP032449.1_cds_WP_000848113.1_966	DZA56_RS05130	type III secretion system outer membrane ring protein InvG	89.363	5.34176	16.283	16.2467
lcl|NZ_CP032449.1_cds_WP_000612171.1_967	DZA56_RS05135	type III secretion system gatekeeper InvE	66.8195	4.6392	13.4023	13.3509
lcl|NZ_CP032449.1_cds_WP_000927212.1_968	DZA56_RS05140	type III secretion system export apparatus protein InvA	117.957	7.71486	14.4429	14.3948
lcl|NZ_CP032449.1_cds_WP_001164066.1_969	DZA56_RS05145	SPI-1 type III secretion system chaperone SpaK	921.958	31.844	27.5154	27.4297
lcl|NZ_CP032449.1_cds_WP_000856766.1_970	DZA56_RS05150	SctN family type III secretion system ATPase InvC	37.5279	4.55056	7.93578	7.91098
lcl|NZ_CP032449.1_cds_WP_001520714.1_971	DZA56_RS05155	SPI-1 type III secretion system protein SpaM	85.5055	2.39495	33.2009	33.0724
lcl|NZ_CP032449.1_cds_WP_000503105.1_972	DZA56_RS05160	SPI-1 type III secretion system protein SpaN	43.0298	4.74386	8.63023	8.59844
lcl|NZ_CP032449.1_cds_WP_000058730.1_973	DZA56_RS05165	SPI-1 type III secretion system protein SpaO	51.213	4.34694	11.3403	11.2945
lcl|NZ_CP032449.1_cds_WP_000526016.1_974	DZA56_RS05170	SPI-1 type III secretion system export apparatus protein SpaP	113.999	10.2175	10.7115	10.6869
lcl|NZ_CP032449.1_cds_WP_000342503.1_975	DZA56_RS05175	SPI-1 type III secretion system export apparatus protein SpaQ	41.7762	5.45716	7.32624	7.28696
lcl|NZ_CP032449.1_cds_WP_000964940.1_976	DZA56_RS05180	SPI-1 type III secretion system export apparatus protein SpaR	22.5384	2.99641	7.06562	7.03308
lcl|NZ_CP032449.1_cds_WP_000097719.1_977	DZA56_RS05185	SPI-1 type III secretion system export apparatus protein SpaS	47.4056	4.46755	9.89473	9.87151
lcl|NZ_CP032449.1_cds_WP_000386309.1_978	DZA56_RS05190	SycD/LcrH family type III secretion system chaperone SicA	195.786	14.7675	12.7499	12.7168
lcl|NZ_CP032449.1_cds_WP_000245788.1_979	DZA56_RS05195	SPI-1 type III secretion system needle tip complex protein SipB	179.064	14.3403	12.1051	12.0728
lcl|NZ_CP032449.1_cds_WP_000909019.1_980	DZA56_RS05200	SPI-1 type III secretion system needle tip complex protein SipC	530.362	31.4217	16.1851	16.1381
lcl|NZ_CP032449.1_cds_WP_000932249.1_981	DZA56_RS05205	SPI-1 type III secretion system needle tip complex protein SipD	232.357	21.3144	10.4479	10.4223
lcl|NZ_CP032449.1_cds_WP_000258819.1_982	DZA56_RS05210	SPI-1 type III secretion system effector SipA	336.731	45.0752	7.25502	7.2354
lcl|NZ_CP032449.1_cds_WP_001055579.1_983	DZA56_RS05215	acyl carrier protein	442.076	45.3742	9.3478	9.32299
lcl|NZ_CP032449.1_cds_WP_000692254.1_984	DZA56_RS05220	hypothetical protein	64.3973	6.56378	9.09089	9.06788
lcl|NZ_CP032449.1_cds_WP_001147852.1_985	DZA56_RS05225	chaperone SicP	179.587	13.7477	12.285	12.2565
lcl|NZ_CP032449.1_cds_WP_000922298.1_986	DZA56_RS05230	SPI-1 type III secretion system effector GTPase-activating protein SptP	114.039	14.3485	7.63361	7.61372
lcl|NZ_CP032449.1_cds_WP_000558929.1_987	DZA56_RS05235	SPI-1 type III secretion system invasion protein IagB	31.63	4.41453	6.78919	6.77178
lcl|NZ_CP032449.1_cds_WP_001120085.1_988	DZA56_RS05240	transcriptional regulator HilA	119.076	5.4926	20.7835	20.7309
lcl|NZ_CP032449.1_cds_WP_000432698.1_989	DZA56_RS05245	transcriptional regulator HilD	541.082	143.044	3.58474	3.57494
lcl|NZ_CP032449.1_cds_WP_000450199.1_990	DZA56_RS05250	type III secretion system inner membrane ring protein PrgH	88.1774	4.27333	20.174	20.1269
lcl|NZ_CP032449.1_cds_WP_000235228.1_991	DZA56_RS05255	type III secretion system needle filament protein PrgI	374.539	30.6202	11.6642	11.6357
lcl|NZ_CP032449.1_cds_WP_000020431.1_992	DZA56_RS05260	type III secretion system inner rod protein PrgJ	369.108	32.7254	10.764	10.7262
lcl|NZ_CP032449.1_cds_WP_000621238.1_993	DZA56_RS05265	type III secretion system inner membrane ring lipoprotein PrgK	777.355	77.933	9.73169	9.70524
lcl|NZ_CP032449.1_cds_WP_001574876.1_994	DZA56_RS05270	oxygen-regulated invasion protein OrgA	315.733	51.6998	5.84729	5.83243
lcl|NZ_CP032449.1_cds_WP_000916654.1_995	DZA56_RS05275	type III secretion system linker protein OrgB	123.406	13.5901	8.62816	8.59734
lcl|NZ_CP032449.1_cds_WP_000612164.1_996	DZA56_RS05280	type III secretion system effector protein OrgC	359.473	22.6123	14.954	14.9061
lcl|NZ_CP032449.1_cds_WP_000243998.1_997	DZA56_RS05285	transcriptional regulator SirC	977.17	23.624	39.3727	39.2756
lcl|NZ_CP032449.1_cds_WP_001246656.1_998	DZA56_RS05295	transcriptional regulator	290.591	21.2583	13.0362	13.0063
lcl|NZ_CP032449.1_cds_WP_031617336.1_999	DZA56_RS05300	type III secretion system YopJ family effector AvrA	483.289	122.756	3.78556	3.77606
lcl|NZ_CP032449.1_cds_WP_001077370.1_1029	DZA56_RS05455	sorbitol-6-phosphate dehydrogenase	3.05082	7.86488	2.74722	2.7541
lcl|NZ_CP032449.1_cds_WP_000111553.1_1030	DZA56_RS05460	PTS glucitol/sorbitol transporter subunit IIA	0.795792	3.11263	4.13175	4.12069
lcl|NZ_CP032449.1_cds_WP_000199039.1_1031	DZA56_RS05465	PTS glucitol/sorbitol transporter subunit IIB	1.60064	4.43579	2.88444	2.89141
lcl|NZ_CP032449.1_cds_WP_000573335.1_1032	DZA56_RS05470	PTS glucitol/sorbitol transporter subunit IIC	2.33692	8.15795	3.78161	3.79038
lcl|NZ_CP032449.1_cds_WP_000492669.1_1059	DZA56_RS05655	L-alanine exporter AlaE	135.657	21.423	5.83132	5.81128
lcl|NZ_CP032449.1_cds_WP_000271918.1_1070	DZA56_RS05720	L-2-hydroxyglutarate oxidase	0.724629	2.04548	3.00444	3.00869
lcl|NZ_CP032449.1_cds_WP_001237934.1_1075	DZA56_RS05745	transcriptional regulator TctD	6.46312	2.12428	2.84803	2.83966
lcl|NZ_CP032449.1_cds_WP_000178740.1_1079	DZA56_RS05770	VirK family antimicrobial peptide resistance protein	456.29	1463.75	3.27106	3.27859
lcl|NZ_CP032449.1_cds_WP_000980409.1_1133	DZA56_RS06080	phage tail protein	7.33531	2.02825	3.44644	3.42848
lcl|NZ_CP032449.1_cds_WP_001102266.1_1134	DZA56_RS06085	phage late control D family protein	7.27456	0.946251	7.37298	7.32719
lcl|NZ_CP032449.1_cds_WP_000684029.1_1197	DZA56_RS06440	oxidoreductase	9.95727	3.33695	2.82847	2.81703
lcl|NZ_CP032449.1_cds_WP_001048537.1_1199	DZA56_RS06450	N-acetylmuramic acid 6-phosphate etherase	4.85871	22.7705	5.05526	5.07339
lcl|NZ_CP032449.1_cds_WP_012535673.1_1237	DZA56_RS06645	hypothetical protein	18.2455	5.54458	3.22559	3.21576
lcl|NZ_CP032449.1_cds_WP_001014766.1_1240	DZA56_RS06660	peptidoglycan glycosyltransferase PbpC	0.537939	4.28449	8.57275	8.58797
lcl|NZ_CP032449.1_cds_WP_000508278.1_1241	DZA56_RS06665	dimethyl sulfoxide reductase subunit A	0.921965	3.44284	3.94239	3.95174
lcl|NZ_CP032449.1_cds_WP_000077435.1_1242	DZA56_RS06670	dimethylsulfoxide reductase subunit B	0.670579	2.78446	4.5376	4.53563
lcl|NZ_CP032449.1_cds_1257	DZA56_RS06745	hypothetical protein	11.0748	3.87021	2.71595	2.70705
lcl|NZ_CP032449.1_cds_WP_001540598.1_1267	DZA56_RS06800	hypothetical protein	1.45814	8.84365	6.70836	6.66541
lcl|NZ_CP032449.1_cds_WP_001751241.1_1281	DZA56_RS06875	glycerate kinase	1.483	4.55291	3.24784	3.25643
lcl|NZ_CP032449.1_cds_WP_001263070.1_1293	DZA56_RS06935	multidrug efflux RND transporter permease AcrD	26.3207	10.5899	2.33794	2.33084
lcl|NZ_CP032449.1_cds_WP_001519708.1_1347	DZA56_RS07220	DUF3820 family protein	13.2333	36.2772	2.83749	2.84555
lcl|NZ_CP032449.1_cds_WP_000847547.1_1488	DZA56_RS07975	YbjP/YqhG family protein	1.35251	41.5504	32.0004	31.9784
lcl|NZ_CP032449.1_cds_WP_001051261.1_1491	DZA56_RS07990	hypothetical protein	5.39299	0.543986	9.28495	9.18119
lcl|NZ_CP032449.1_cds_WP_001675787.1_1522	DZA56_RS08155	PTS ascorbate transporter subunit IIC	2.96086	8.13869	2.91472	2.92393
lcl|NZ_CP032449.1_cds_WP_000606288.1_1534	DZA56_RS08225	transcriptional regulator LrhA	180.009	546.161	3.21508	3.22513
lcl|NZ_CP032449.1_cds_WP_000568155.1_1553	DZA56_RS08325	GNAT family N-acetyltransferase	59.9941	19.0712	2.96763	2.95933
lcl|NZ_CP032449.1_cds_WP_001653202.1_1620	DZA56_RS08680	virulence protein MsgA	0.324692	66.8725	217.194	211.217
lcl|NZ_CP032449.1_cds_WP_000033438.1_1629	DZA56_RS08730	hypothetical protein	152.221	32.8887	4.45492	4.44275
lcl|NZ_CP032449.1_cds_WP_001675765.1_1644	DZA56_RS08815	YkgJ family cysteine cluster protein	8.27946	29.1381	3.79947	3.80875
lcl|NZ_CP032449.1_cds_WP_000487282.1_1648	DZA56_RS08835	fused PTS fructose transporter subunit IIA/HPr protein	268.071	29.7978	8.5142	8.49104
lcl|NZ_CP032449.1_cds_WP_000091249.1_1649	DZA56_RS08840	1-phosphofructokinase	154.662	27.5124	5.34421	5.32813
lcl|NZ_CP032449.1_cds_WP_000854395.1_1650	DZA56_RS08845	PTS fructose transporter subunit IIBC	91.5684	23.7179	3.69239	3.68147
lcl|NZ_CP032449.1_cds_WP_001210077.1_1726	DZA56_RS09245	multidrug efflux RND transporter permease subunit MdtC	12.7039	2.35987	5.06033	5.04733
lcl|NZ_CP032449.1_cds_WP_001197783.1_1727	DZA56_RS09250	multidrug efflux RND transporter permease subunit MdtB	14.8137	3.64833	3.84427	3.83058
lcl|NZ_CP032449.1_cds_WP_000678829.1_1728	DZA56_RS09255	multidrug efflux RND transporter subunit MdtA	35.3431	6.04429	5.49586	5.4749
lcl|NZ_CP032449.1_cds_1732	DZA56_RS09280	PAS domain S-box protein	4.94273	14.9041	3.14609	3.15407
lcl|NZ_CP032449.1_cds_WP_000164207.1_1751	DZA56_RS09380	colanic acid biosynthesis phosphomannomutase CpsG	0.467374	0.0792778	5.64729	5.55743
lcl|NZ_CP032449.1_cds_WP_000703992.1_1792	DZA56_RS09590	SPI-1 type III secretion system effector HECT-type E3 ubiquitin transferase SopA	78.9396	3.75963	20.4801	20.4323
lcl|NZ_CP032449.1_cds_WP_001015351.1_1795	DZA56_RS09610	thiosulfate reductase electron transport protein PhsB	14.2247	4.52029	3.05739	3.04824
lcl|NZ_CP032449.1_cds_WP_001751252.1_1803	DZA56_RS09650	propanediol utilization protein PduV	0.228215	1.13065	5.30911	5.23558
lcl|NZ_CP032449.1_cds_WP_001090597.1_1817	DZA56_RS09720	propanediol dehydratase small subunit PduE	1.52453	4.51446	3.10171	3.10498
lcl|NZ_CP032449.1_cds_1823	DZA56_RS09750	regulatory protein PocR	7.7923	47.2001	6.4175	6.43506
lcl|NZ_CP032449.1_cds_WP_000953647.1_1832	DZA56_RS09795	precorrin-3B C(17)-methyltransferase	37.7356	15.173	2.39996	2.39266
lcl|NZ_CP032449.1_cds_WP_000228159.1_1847	DZA56_RS09885	DUF1493 family protein	273.382	66.3851	3.92071	3.91062
lcl|NZ_CP032449.1_cds_1851	DZA56_RS09905	DUF520 family protein	0.968903	8.17929	9.23599	9.10721
lcl|NZ_CP032449.1_cds_WP_001219023.1_1856	DZA56_RS09930	peptidase	0.504953	3.08971	6.41642	6.3959
lcl|NZ_CP032449.1_cds_WP_000598920.1_1885	DZA56_RS10095	DgsA anti-repressor MtfA	22.442	62.6584	2.88123	2.88913
lcl|NZ_CP032449.1_cds_WP_000492926.1_1940	DZA56_RS10395	type III secretion system effector arginine glycosyltransferase	11.8976	3.16398	3.37537	3.36456
lcl|NZ_CP032449.1_cds_WP_001028173.1_1944	DZA56_RS10425	IS110-like element ISSaen1 family transposase	18.068	7.28448	2.37517	2.36894
lcl|NZ_CP032449.1_cds_WP_001137620.1_1950	DZA56_RS10485	curli production assembly/transport protein CsgG	26.679	5.69464	4.40276	4.39073
lcl|NZ_CP032449.1_cds_WP_001264073.1_1951	DZA56_RS10490	curli production assembly/transport protein CsgF	39.289	8.24337	4.48378	4.47056
lcl|NZ_CP032449.1_cds_WP_000833309.1_1952	DZA56_RS10495	curli production assembly/transport protein CsgE	64.5463	13.5165	4.53464	4.52282
lcl|NZ_CP032449.1_cds_WP_000481517.1_1953	DZA56_RS10500	transcriptional regulator CsgD	141.791	30.0577	4.49798	4.48678
lcl|NZ_CP032449.1_cds_WP_000800134.1_2025	DZA56_RS10890	DUF1471 domain-containing protein	11.6041	3.16048	3.41219	3.39668
lcl|NZ_CP032449.1_cds_WP_000482961.1_2026	DZA56_RS10895	L%2CD-transpeptidase family protein	8.41043	46.7655	6.06337	6.08199
lcl|NZ_CP032449.1_cds_WP_000917273.1_2050	DZA56_RS11020	type III secretion system effector SopF	147.881	2.3525	58.3952	58.2142
lcl|NZ_CP032449.1_cds_WP_001535993.1_2055	DZA56_RS11055	virulence protein PagD	7.73688	28.1204	3.77425	3.77988
lcl|NZ_CP032449.1_cds_WP_000673491.1_2082	DZA56_RS11225	DUF333 domain-containing protein	23.4626	75.3669	3.23676	3.24494
lcl|NZ_CP032449.1_cds_WP_000272244.1_2088	DZA56_RS11255	hypothetical protein	68.5867	9.42641	7.02436	6.98224
lcl|NZ_CP032449.1_cds_WP_000368464.1_2123	DZA56_RS11445	succinylglutamate desuccinylase	0.750091	2.21082	3.13991	3.14192
lcl|NZ_CP032449.1_cds_WP_001229001.1_2124	DZA56_RS11455	ATP-independent periplasmic protein-refolding chaperone	171.794	36.5024	4.38139	4.36782
lcl|NZ_CP032449.1_cds_WP_001039301.1_2127	DZA56_RS11470	osmotically-inducible lipoprotein OsmE	82.8053	20.7799	3.71274	3.70095
lcl|NZ_CP032449.1_cds_WP_000505804.1_2137	DZA56_RS11525	metal-dependent hydrolase	32.4623	10.5888	2.87174	2.86184
lcl|NZ_CP032449.1_cds_WP_001046438.1_2144	DZA56_RS11560	lipid A deacylase LpxR family protein	128.336	10.8487	11.413	11.387
lcl|NZ_CP032449.1_cds_WP_000916622.1_2145	DZA56_RS11565	hypothetical protein	1.30089	7.96649	6.54848	6.5298
lcl|NZ_CP032449.1_cds_WP_001060733.1_2205	DZA56_RS11880	DUF523 and DUF1722 domain-containing protein	217.602	18.8184	11.2088	11.1813
lcl|NZ_CP032449.1_cds_2206	DZA56_RS11885	MerR family transcriptional regulator	17.1614	60.745	3.77031	3.78039
lcl|NZ_CP032449.1_cds_WP_000210202.1_2212	DZA56_RS11915	YscE family type III secretion system co-chaperone SsaE	35.8607	6.49156	5.21967	5.19468
lcl|NZ_CP032449.1_cds_WP_001237787.1_2250	DZA56_RS12120	lactoylglutathione lyase	78.1752	808.438	10.7613	10.7929
lcl|NZ_CP032449.1_cds_WP_000092939.1_2251	DZA56_RS12125	alkene reductase	56.3152	1467.33	27.0701	27.1474
lcl|NZ_CP032449.1_cds_WP_001041823.1_2252	DZA56_RS12130	TetR/AcrR family transcriptional regulator	15.4124	285.652	19.3891	19.4424
lcl|NZ_CP032449.1_cds_WP_000777629.1_2256	DZA56_RS12150	FUSC family protein	33.6666	5.7516	5.50865	5.49108
lcl|NZ_CP032449.1_cds_WP_000016512.1_2257	DZA56_RS12155	HlyD family secretion protein	92.8338	22.0253	4.00241	3.99214
lcl|NZ_CP032449.1_cds_WP_000649755.1_2258	DZA56_RS12160	DUF1656 domain-containing protein	756.464	78.2301	9.18198	9.15877
lcl|NZ_CP032449.1_cds_WP_000597179.1_2260	DZA56_RS12170	outer membrane lipoprotein SlyB	102.055	320.256	3.26815	3.27684
lcl|NZ_CP032449.1_cds_2292	DZA56_RS12335	amino acid permease	3.05485	0.0179308	141.091	131.159
lcl|NZ_CP032449.1_cds_WP_000769294.1_2293	DZA56_RS12340	DUF1471 domain-containing protein	176.581	0	45423.3	80078.1
lcl|NZ_CP032449.1_cds_WP_000756313.1_2300	DZA56_RS12380	acid shock protein	36.3729	8.41217	4.0671	4.05293
lcl|NZ_CP032449.1_cds_2321	DZA56_RS12490	Zn-dependent oxidoreductase	2.45193	5.79242	2.45812	2.4644
lcl|NZ_CP032449.1_cds_WP_000807642.1_2328	DZA56_RS12525	general stress protein	47.2987	16.8181	2.70523	2.69787
lcl|NZ_CP032449.1_cds_WP_000783049.1_2334	DZA56_RS12555	multiple antibiotic resistance protein MarB	25.8775	6.2406	4.05238	4.03696
lcl|NZ_CP032449.1_cds_WP_000091194.1_2335	DZA56_RS12560	MDR efflux pump AcrAB transcriptional activator MarA	128.173	46.3081	2.70487	2.69846
lcl|NZ_CP032449.1_cds_WP_000334904.1_2350	DZA56_RS12635	HypC/HybG/HupF family hydrogenase formation chaperone	5.04323	13.3764	2.75489	2.75876
lcl|NZ_CP032449.1_cds_WP_001032161.1_2369	DZA56_RS12740	acid-activated periplasmic chaperone HdeB	47.1391	10.8226	4.21693	4.20521
lcl|NZ_CP032449.1_cds_WP_000152297.1_2370	DZA56_RS12745	OsmC family protein	71.8285	16.8449	4.10672	4.09575
lcl|NZ_CP032449.1_cds_WP_000495700.1_2371	DZA56_RS12750	biofilm-dependent modulation protein	277.408	22.5497	11.2667	11.2356
lcl|NZ_CP032449.1_cds_WP_014343841.1_2380	DZA56_RS12800	GFA family protein	36.5488	114.376	3.21327	3.222
lcl|NZ_CP032449.1_cds_WP_001166287.1_2386	DZA56_RS12830	nitrate reductase molybdenum cofactor assembly chaperone	8.49618	3.23351	2.56911	2.56086
lcl|NZ_CP032449.1_cds_2392	DZA56_RS12865	YgdI/YgdR family lipoprotein	482.716	163.647	2.79206	2.78375
lcl|NZ_CP032449.1_cds_WP_001597849.1_2408	DZA56_RS12945	hypothetical protein	4.7203	34.2303	7.56292	7.56986
lcl|NZ_CP032449.1_cds_WP_000354860.1_2427	DZA56_RS13040	cryptic aminoglycoside N-acetyltransferase AAC(6')-Iy/Iaa	8.3296	26.2068	3.32724	3.33607
lcl|NZ_CP032449.1_cds_WP_000560166.1_2444	DZA56_RS13130	amino acid ABC transporter permease	6.74316	0	1210.5	2134.94
lcl|NZ_CP032449.1_cds_WP_001574292.1_2445	DZA56_RS13135	glycosyltransferase family 39 protein	12.458	0.153774	84.5536	82.2267
lcl|NZ_CP032449.1_cds_WP_000683309.1_2446	DZA56_RS13140	class I SAM-dependent methyltransferase	113.9	561.898	5.17601	5.19091
lcl|NZ_CP032449.1_cds_WP_001137722.1_2458	DZA56_RS13200	hypothetical protein	1.31077	7.28667	5.83087	5.82176
lcl|NZ_CP032449.1_cds_2462	DZA56_RS13230	tyrosine-type recombinase/integrase	35.6381	6.78675	4.97876	4.9621
lcl|NZ_CP032449.1_cds_WP_000163368.1_2473	DZA56_RS13295	helix-turn-helix domain-containing protein	52.5195	21.6115	2.34877	2.34258
lcl|NZ_CP032449.1_cds_WP_001119109.1_2476	DZA56_RS13310	peroxiredoxin	1.94642	7.48059	4.00886	4.01443
lcl|NZ_CP032449.1_cds_WP_001168014.1_2482	DZA56_RS13350	YgdI/YgdR family lipoprotein	7.98312	2.38618	3.11891	3.10112
lcl|NZ_CP032449.1_cds_WP_085920527.1_2524	DZA56_RS13570	YmiA family putative membrane protein	59.7092	530.467	9.4616	9.48803
lcl|NZ_CP032449.1_cds_WP_000210317.1_2548	DZA56_RS13690	acyl-CoA thioester hydrolase YciA	10.6239	29.402	2.8944	2.90127
lcl|NZ_CP032449.1_cds_WP_000425070.1_2553	DZA56_RS13710	YciU family protein	154.956	58.6474	2.52553	2.51838
lcl|NZ_CP032449.1_cds_WP_000063376.1_2601	DZA56_RS14005	hydrogenase expression/formation protein	1.65847	0.267981	5.75186	5.70158
lcl|NZ_CP032449.1_cds_WP_001000659.1_2647	DZA56_RS14250	YebO family protein	60.0113	225.184	3.89628	3.90601
lcl|NZ_CP032449.1_cds_WP_000847421.1_2648	DZA56_RS14255	PhoP/PhoQ regulator MgrB	33.9795	153.361	4.84686	4.85704
lcl|NZ_CP032449.1_cds_WP_001236777.1_2649	DZA56_RS14260	hypothetical protein	171.478	32.4178	5.22185	5.20856
lcl|NZ_CP032449.1_cds_WP_000182072.1_2663	DZA56_RS14330	SPI-1 type III secretion system guanine nucleotide exchange factor SopE2	94.0655	5.22034	17.2748	17.2332
lcl|NZ_CP032449.1_cds_WP_001574229.1_2675	DZA56_RS14410	hypothetical protein	4.7729	0	155.615	275.371
lcl|NZ_CP032449.1_cds_WP_000122606.1_2797	DZA56_RS15050	universal stress protein UspC	6.6543	78.0355	12.0256	12.0468
lcl|NZ_CP032449.1_cds_WP_000639596.1_2834	DZA56_RS15250	hypothetical protein	93.7461	7.34524	12.5356	12.5016
lcl|NZ_CP032449.1_cds_WP_024131163.1_2863	DZA56_RS15395	hypothetical protein	89.6579	743.207	9.05041	9.07507
lcl|NZ_CP032449.1_cds_WP_000208509.1_2864	DZA56_RS15400	cold-shock protein	348.612	1881.01	5.92875	5.94642
lcl|NZ_CP032449.1_cds_WP_000114401.1_2896	DZA56_RS15570	hypothetical protein	23.2091	0.772263	27.7765	27.4031
lcl|NZ_CP032449.1_cds_WP_001273663.1_2909	DZA56_RS15650	general stress protein	358.584	72.3848	4.61263	4.60021
lcl|NZ_CP032449.1_cds_WP_000749193.1_2912	DZA56_RS15670	bifunctional glucose-1-phosphatase/inositol phosphatase	21.0622	7.63151	2.63323	2.6248
lcl|NZ_CP032449.1_cds_WP_001166952.1_2938	DZA56_RS15815	SPI-1 type III secretion system effector inositol phosphate phosphatase SopB	117.633	6.42587	17.8125	17.7725
lcl|NZ_CP032449.1_cds_WP_000444720.1_2939	DZA56_RS15820	type III secretion system chaperone SigE	102.057	11.9125	8.11615	8.09698
lcl|NZ_CP032449.1_cds_WP_001123035.1_2941	DZA56_RS15830	SPI-2 type III secretion system effector PipB	26.5102	5.28105	4.81362	4.8004
lcl|NZ_CP032449.1_cds_WP_000374046.1_2943	DZA56_RS15845	FtsH protease modulator YccA	212.165	736.174	3.65876	3.67007
lcl|NZ_CP032449.1_cds_WP_001537782.1_2950	DZA56_RS15880	CoA-binding protein	15.8185	36.1115	2.42409	2.43033
lcl|NZ_CP032449.1_cds_WP_000759134.1_2963	DZA56_RS15945	membrane integrity-associated transporter subunit PqiC	20.492	45.7624	2.35436	2.36094
lcl|NZ_CP032449.1_cds_WP_000977709.1_3033	DZA56_RS16310	porin OmpF	10205	1828.39	5.36811	5.35232
lcl|NZ_CP032449.1_cds_WP_000109266.1_3064	DZA56_RS16470	MFS transporter	39.0217	12.3542	2.99023	2.98106
lcl|NZ_CP032449.1_cds_WP_000213069.1_3066	DZA56_RS16480	dimethylsulfoxide reductase subunit B	8.14595	1.94535	4.01057	3.99438
lcl|NZ_CP032449.1_cds_WP_000850262.1_3067	DZA56_RS16485	dimethylsulfoxide reductase subunit A	10.6552	2.90022	3.55054	3.5406
lcl|NZ_CP032449.1_cds_WP_001539594.1_3082	DZA56_RS16565	integrase	1109.3	3.26215	324.624	323.588
lcl|NZ_CP032449.1_cds_WP_001117984.1_3083	DZA56_RS16570	hypothetical protein	672.631	36.2168	17.6955	17.6491
lcl|NZ_CP032449.1_cds_WP_000458788.1_3092	DZA56_RS16620	hydroxylamine reductase	0.879392	2.83246	3.31146	3.31806
lcl|NZ_CP032449.1_cds_WP_000644036.1_3106	DZA56_RS16695	sulfatase	50.237	11.8187	4.05143	4.04069
lcl|NZ_CP032449.1_cds_WP_000567331.1_3107	DZA56_RS16700	PTS sugar transporter subunit IIB	81.9592	23.8545	3.25827	3.24899
lcl|NZ_CP032449.1_cds_WP_000399313.1_3108	DZA56_RS16705	PTS sugar transporter subunit IIC	9.94162	1.41426	6.82833	6.8103
lcl|NZ_CP032449.1_cds_WP_001259137.1_3118	DZA56_RS16755	YbjC family protein	65.5127	16.6998	3.72525	3.71023
lcl|NZ_CP032449.1_cds_WP_001001755.1_3159	DZA56_RS16975	manganase accumulation protein MntS	71.6932	398.559	5.95209	5.96656
lcl|NZ_CP032449.1_cds_WP_001752213.1_3164	DZA56_RS17000	glutamine ABC transporter substrate-binding protein GlnH	196.386	708.769	3.74607	3.75685
lcl|NZ_CP032449.1_cds_WP_001159076.1_3165	DZA56_RS17005	glutamine ABC transporter permease GlnP	91.5226	386.818	4.39537	4.40758
lcl|NZ_CP032449.1_cds_WP_001574057.1_3185	DZA56_RS17100	hypothetical protein	21.3171	2.2211	8.26078	8.22635
lcl|NZ_CP032449.1_cds_WP_000529062.1_3186	DZA56_RS17105	Bax inhibitor-1/YccA family protein	21.3177	0.870146	21.5278	21.405
lcl|NZ_CP032449.1_cds_WP_015632840.1_3274	DZA56_RS17595	DUF2618 domain-containing protein	228.092	66.4965	3.33136	3.32181
lcl|NZ_CP032449.1_cds_WP_001292402.1_3275	DZA56_RS17600	ornithine decarboxylase SpeF	100.241	11.4221	8.58837	8.56987
lcl|NZ_CP032449.1_cds_WP_000042658.1_3276	DZA56_RS17605	putrescine-ornithine antiporter	43.3925	5.05673	8.24051	8.22163
lcl|NZ_CP032449.1_cds_WP_001751712.1_3277	DZA56_RS17610	pyridoxamine 5'-phosphate oxidase family protein	134.78	47.2795	2.7158	2.70928
lcl|NZ_CP032449.1_cds_WP_000272794.1_3306	DZA56_RS17790	glutamate/aspartate ABC transporter permease GltK	33.9083	14.1176	2.2648	2.25938
lcl|NZ_CP032449.1_cds_WP_000631369.1_3307	DZA56_RS17795	glutamate/aspartate ABC transporter ATP binding protein GltL	27.768	11.308	2.33968	2.33413
lcl|NZ_CP032449.1_cds_WP_001207442.1_3308	DZA56_RS17800	pyrimidine-specific ribonucleoside hydrolase RihA	5.54092	14.5047	2.71766	2.72477
lcl|NZ_CP032449.1_cds_WP_000694480.1_3318	DZA56_RS17850	2-keto-3-deoxygluconate permease	41.7323	17.2175	2.30874	2.30283
lcl|NZ_CP032449.1_cds_3344	DZA56_RS17985	sensor histidine kinase DpiB	9.11315	22.6334	2.56658	2.57277
lcl|NZ_CP032449.1_cds_WP_000467872.1_3345	DZA56_RS17990	[citrate (pro-3S)-lyase] ligase	0.0837742	3.6406	44.5123	43.5798
lcl|NZ_CP032449.1_cds_WP_000700679.1_3346	DZA56_RS17995	citrate lyase acyl carrier protein	0.106387	32.2775	273.731	259.082
lcl|NZ_CP032449.1_cds_WP_001751630.1_3347	DZA56_RS18000	HpcH/HpaI aldolase/citrate lyase family protein	0.308151	19.012	62.7301	62.4019
lcl|NZ_CP032449.1_cds_WP_000192348.1_3348	DZA56_RS18005	citrate lyase subunit alpha	0.257806	18.6169	73.1444	72.8819
lcl|NZ_CP032449.1_cds_WP_001236075.1_3349	DZA56_RS18010	citrate lyase holo-[acyl-carrier protein] synthase	0.0605959	7.06497	112.304	106.567
lcl|NZ_CP032449.1_cds_WP_000982658.1_3350	DZA56_RS18015	triphosphoribosyl-dephospho-CoA synthase CitG	0.0408167	4.53979	115.933	109.909
lcl|NZ_CP032449.1_cds_WP_000059029.1_3351	DZA56_RS18020	citrate/succinate antiporter CitT	3.06049	16.6346	5.46622	5.47523
lcl|NZ_CP032449.1_cds_3352	DZA56_RS18025	ribonuclease I	84.8756	342.723	4.14825	4.1592
lcl|NZ_CP032449.1_cds_WP_000646104.1_3354	DZA56_RS18035	glutathione-dependent formaldehyde dehydrogenase	15.5033	4.13688	3.56117	3.55055
lcl|NZ_CP032449.1_cds_WP_000002498.1_3364	DZA56_RS18095	LysR family transcriptional regulator	4887.98	226.641	20.5616	20.5061
lcl|NZ_CP032449.1_cds_WP_000118137.1_3365	DZA56_RS18100	phosphoadenosine phosphosulfate reductase	443.212	8.69687	47.9116	47.7998
lcl|NZ_CP032449.1_cds_WP_001164756.1_3366	DZA56_RS18105	ParB-like nuclease domain-containing protein	676.042	23.746	27.2722	27.188
lcl|NZ_CP032449.1_cds_WP_000532175.1_3412	DZA56_RS18345	Arc family DNA-binding protein	14.4455	0.390621	35.7795	34.979
lcl|NZ_CP032449.1_cds_WP_001262317.1_3416	DZA56_RS18365	hypothetical protein	15.3818	57.801	3.88185	3.89189
lcl|NZ_CP032449.1_cds_WP_000964898.1_3418	DZA56_RS18375	hypothetical protein	1.97857	5.63389	2.95852	2.96307
lcl|NZ_CP032449.1_cds_WP_001196933.1_3424	DZA56_RS18405	coat protein	8.00039	21.9098	2.84016	2.84648
lcl|NZ_CP032449.1_cds_WP_001167374.1_3434	DZA56_RS18460	lysozyme	5.30156	0	595.815	1051.15
lcl|NZ_CP032449.1_cds_WP_000738703.1_3435	DZA56_RS18465	phage holin%2C lambda family	27.1785	0	2341.8	4129.25
lcl|NZ_CP032449.1_cds_WP_000176947.1_3437	DZA56_RS18480	phage NinH family protein	9.25973	0	492.708	869.494
lcl|NZ_CP032449.1_cds_WP_001573980.1_3442	DZA56_RS18510	phosphoadenosine phosphosulfate reductase family protein	7.69337	0	1773.2	3127
lcl|NZ_CP032449.1_cds_WP_000365270.1_3457	DZA56_RS18590	recombinase	17.2405	0.810769	19.6182	19.421
lcl|NZ_CP032449.1_cds_WP_001111323.1_3460	DZA56_RS18605	DUF2856 family protein	17.2568	1.88663	8.29867	8.24387
lcl|NZ_CP032449.1_cds_WP_001573970.1_3469	DZA56_RS18650	site-specific integrase	15.2564	45.6215	3.16721	3.17632
lcl|NZ_CP032449.1_cds_WP_000944157.1_3470	DZA56_RS18665	fimbria biosynthesis transcriptional regulator FimW	52.9439	21.7538	2.28061	2.27481
lcl|NZ_CP032449.1_cds_WP_000577507.1_3474	DZA56_RS18685	fimbria assembly protein	3.07215	17.6465	5.99379	6.00691
lcl|NZ_CP032449.1_cds_WP_000708660.1_3475	DZA56_RS18690	type 1 fimbrin D-mannose specific adhesin FimH	4.24333	38.7281	9.78237	9.80817
lcl|NZ_CP032449.1_cds_WP_000754223.1_3476	DZA56_RS18695	fimbrial biogenesis usher protein	4.13475	35.3342	9.2199	9.24881
lcl|NZ_CP032449.1_cds_WP_001675699.1_3477	DZA56_RS18700	type 1 fimbria chaperone FimC	7.08351	103.438	15.7958	15.8404
lcl|NZ_CP032449.1_cds_3478	DZA56_RS18705	type 1 fimbrial protein subunit FimI	21.6117	200.562	10.0553	10.086
lcl|NZ_CP032449.1_cds_WP_001751103.1_3479	DZA56_RS18710	type 1 fimbrial protein subunit FimA	72.0909	1596.68	23.6051	23.676
lcl|NZ_CP032449.1_cds_WP_000051161.1_3541	DZA56_RS19030	pleiotropic regulatory protein RsmS	40.0595	124.965	3.25068	3.25833
lcl|NZ_CP032449.1_cds_WP_000801415.1_3552	DZA56_RS19085	type B 50S ribosomal protein L31	31.3572	8.19654	3.66763	3.65525
lcl|NZ_CP032449.1_cds_WP_000987849.1_3562	DZA56_RS19140	PLP-dependent cysteine synthase family protein	17.4518	202.735	12.5789	12.6113
lcl|NZ_CP032449.1_cds_WP_000403146.1_3583	DZA56_RS19260	sel1 repeat family protein	18.4442	7.87209	2.20392	2.19769
lcl|NZ_CP032449.1_cds_WP_000778013.1_3593	DZA56_RS19310	2-aminoethylphosphonate ABC transporter substrate-binding protein	1.78126	5.83608	3.45117	3.46023
lcl|NZ_CP032449.1_cds_WP_000052717.1_3595	DZA56_RS19320	2-aminoethylphosphonate ABC transporter permease subunit	0.75685	2.16048	2.99438	2.99762
lcl|NZ_CP032449.1_cds_WP_000974818.1_3611	DZA56_RS19405	HNH nuclease family protein	945.12	296.541	3.05339	3.04479
lcl|NZ_CP032449.1_cds_WP_000793035.1_3613	DZA56_RS19415	VOC family protein	20.206	44.1004	2.28816	2.29329
lcl|NZ_CP032449.1_cds_WP_000158137.1_3635	DZA56_RS19525	YaiI/YqxD family protein	13.4829	50.9924	3.96133	3.97283
lcl|NZ_CP032449.1_cds_WP_000556539.1_3649	DZA56_RS19600	autotransporter outer membrane beta-barrel domain-containing protein	214.162	36.267	5.61443	5.59949
lcl|NZ_CP032449.1_cds_WP_000052227.1_3654	DZA56_RS19625	methylisocitrate lyase	1.02295	2.91111	2.94122	2.94451
lcl|NZ_CP032449.1_cds_WP_001751553.1_3658	DZA56_RS19645	ferrioxamine B receptor FoxA	114.303	40.0034	2.69405	2.68599
lcl|NZ_CP032449.1_cds_WP_000610818.1_3675	DZA56_RS19730	helix-turn-helix transcriptional regulator	30.1276	3.61929	7.48725	7.45829
lcl|NZ_CP032449.1_cds_WP_000830237.1_3676	DZA56_RS19735	Ail/Lom family outer membrane beta-barrel protein	19.6866	7.07763	2.6306	2.62357
lcl|NZ_CP032449.1_cds_WP_001751542.1_3687	DZA56_RS19800	hypothetical protein	15.9791	5.16888	2.92085	2.91321
lcl|NZ_CP032449.1_cds_WP_000157764.1_3697	DZA56_RS19850	glycerol dehydratase	5.09701	0.417137	11.3917	11.2266
lcl|NZ_CP032449.1_cds_3719	DZA56_RS19970	PerC family transcriptional regulator	7.61138	2.34651	3.14802	3.13262
lcl|NZ_CP032449.1_cds_WP_000968384.1_3744	DZA56_RS20100	DUF2778 domain-containing protein	2.9904	0.725083	3.81078	3.78577
lcl|NZ_CP032449.1_cds_WP_077906638.1_3748	DZA56_RS20120	Shiga toxin A subunit	24.9369	7.60376	3.01079	3.00364
lcl|NZ_CP032449.1_cds_WP_000118732.1_3751	DZA56_RS20135	type VI secretion system baseplate subunit TssK	2.80237	0.928766	2.75716	2.74497
lcl|NZ_CP032449.1_cds_WP_001007103.1_3752	DZA56_RS20140	type VI secretion system lipoprotein TssJ	3.67398	0.967329	3.70063	3.67915
lcl|NZ_CP032449.1_cds_WP_000312792.1_3753	DZA56_RS20145	type VI secretion system tube protein Hcp	27.9447	2.16915	12.115	12.0712
lcl|NZ_CP032449.1_cds_WP_012532527.1_3754	DZA56_RS20150	hypothetical protein	14.7981	4.17792	3.31253	3.29784
lcl|NZ_CP032449.1_cds_WP_001129317.1_3824	DZA56_RS20550	fimbrial protein	1.67119	4.60642	3.05114	3.05517
lcl|NZ_CP032449.1_cds_WP_001250316.1_3826	DZA56_RS20560	fimbrial protein	2.88281	0.455941	6.00262	5.9171
lcl|NZ_CP032449.1_cds_WP_000818268.1_3917	DZA56_RS21025	3-isopropylmalate dehydratase small subunit	40.7817	175.107	4.49784	4.51061
lcl|NZ_CP032449.1_cds_WP_000915966.1_3923	DZA56_RS21055	thiamine ABC transporter ATP-binding protein ThiQ	5.80176	13.2175	2.34989	2.35721
lcl|NZ_CP032449.1_cds_WP_000877512.1_3931	DZA56_RS21095	YdcF family protein	1.98061	5.68887	3.07251	3.07823
lcl|NZ_CP032449.1_cds_WP_001126302.1_3958	DZA56_RS21240	carbamoyl-phosphate synthase large subunit	193.391	646.61	3.52992	3.54087
lcl|NZ_CP032449.1_cds_WP_000597284.1_3959	DZA56_RS21245	glutamine-hydrolyzing carbamoyl-phosphate synthase small subunit	938.095	2354.44	2.61674	2.62437
lcl|NZ_CP032449.1_cds_WP_000444831.1_3971	DZA56_RS21305	oxalacetate decarboxylase subunit beta	0.177326	0.958713	5.7381	5.71249
lcl|NZ_CP032449.1_cds_WP_001751126.1_3996	DZA56_RS21430	transcriptional regulator	1.42913	4.55844	3.47769	3.47965
lcl|NZ_CP032449.1_cds_WP_000026889.1_4011	DZA56_RS21505	phage holin family protein	1.63178	6.71614	4.55601	4.55537
lcl|NZ_CP032449.1_cds_WP_000680512.1_4032	DZA56_RS21610	fimbrial assembly chaperone	8.89129	1.86034	4.61752	4.60177
lcl|NZ_CP032449.1_cds_WP_001056984.1_4034	DZA56_RS21620	fimbrial protein SthD	4.60542	1.39611	3.13298	3.11874
lcl|NZ_CP032449.1_cds_WP_001187038.1_4038	DZA56_RS21640	two-component system response regulator CreB	12.7634	26.7198	2.19358	2.19998
lcl|NZ_CP032449.1_cds_WP_000490276.1_4060	DZA56_RS21755	DUF1328 domain-containing protein	55.1617	12.5147	4.20393	4.18887
lcl|NZ_CP032449.1_cds_WP_000331438.1_4102	DZA56_RS21985	NAD-dependent succinate-semialdehyde dehydrogenase	18.7638	3.93938	4.42344	4.40973
lcl|NZ_CP032449.1_cds_WP_000068752.1_4107	DZA56_RS22015	YjiH family protein	5.42809	17.6491	3.44669	3.45483
lcl|NZ_CP032449.1_cds_WP_000211979.1_4108	DZA56_RS22020	membrane protein	3.75688	12.2401	3.39374	3.40195
lcl|NZ_CP032449.1_cds_WP_001113059.1_4109	DZA56_RS22025	beta-aspartyl-peptidase	11.0366	30.3043	2.84981	2.85807
lcl|NZ_CP032449.1_cds_WP_000683251.1_4111	DZA56_RS22035	aspartate/glutamate racemase family protein	478.357	36.6021	12.4834	12.4478
lcl|NZ_CP032449.1_cds_4112	DZA56_RS22040	type VI secretion system tube protein Hcp	201.612	38.4761	4.98792	4.97308
lcl|NZ_CP032449.1_cds_WP_001642121.1_4116	DZA56_RS22065	DUF302 domain-containing protein	40.6757	12.174	3.21256	3.20486
lcl|NZ_CP032449.1_cds_WP_001054381.1_4119	DZA56_RS22090	YjhX family toxin	5.98292	16.3392	2.88342	2.8899
lcl|NZ_CP032449.1_cds_4123	DZA56_RS22115	IS3 family transposase	10.246	2.36829	4.23386	4.22181
lcl|NZ_CP032449.1_cds_WP_000896758.1_4141	DZA56_RS22210	gluconokinase	21.2622	8.26901	2.44057	2.43464
lcl|NZ_CP032449.1_cds_4151	DZA56_RS22265	DUF898 domain-containing protein	3.70083	11.0344	3.11172	3.11877
lcl|NZ_CP032449.1_cds_WP_000410844.1_4158	DZA56_RS22305	arginine deiminase	0.0964827	0.711963	7.55678	7.48439
lcl|NZ_CP032449.1_cds_WP_000459958.1_4181	DZA56_RS22420	amidohydrolase/deacetylase family metallohydrolase	3.4711	9.23172	2.71452	2.72306
lcl|NZ_CP032449.1_cds_WP_000235161.1_4211	DZA56_RS22580	FKBP-type peptidyl-prolyl cis-trans isomerase	62.4146	162.072	2.75317	2.76178
lcl|NZ_CP032449.1_cds_WP_000133618.1_4226	DZA56_RS22665	HTH-type transcriptional regulator UlaR	11.1158	45.6573	4.27072	4.28286
lcl|NZ_CP032449.1_cds_WP_000586835.1_4228	DZA56_RS22675	biofilm peroxide resistance protein BsmA	60.7053	23.5355	2.4456	2.43955
lcl|NZ_CP032449.1_cds_WP_000511974.1_4236	DZA56_RS22715	PspA/IM30 family protein	0.652943	2.69408	4.6037	4.60177
lcl|NZ_CP032449.1_cds_WP_000727897.1_4253	DZA56_RS22815	arginine ABC transporter substrate-binding protein	97.4113	26.6367	3.47922	3.46984
lcl|NZ_CP032449.1_cds_WP_001229230.1_4272	DZA56_RS22915	YjeJ family protein	35.5358	13.054	2.52977	2.52259
lcl|NZ_CP032449.1_cds_WP_000558210.1_4273	DZA56_RS22920	DUF4156 domain-containing protein	43.6153	129.994	3.10455	3.11328
lcl|NZ_CP032449.1_cds_WP_000921679.1_4287	DZA56_RS23000	AraC family transcriptional regulator	784.159	13.1	57.154	57.0093
lcl|NZ_CP032449.1_cds_WP_001269916.1_4288	DZA56_RS23005	GerE family regulatory protein	174.212	11.2322	14.7715	14.7319
lcl|NZ_CP032449.1_cds_WP_001268195.1_4291	DZA56_RS23020	YjiK family protein	11.6939	4.66462	2.39225	2.38651
lcl|NZ_CP032449.1_cds_WP_001217074.1_4306	DZA56_RS23095	AraC family transcriptional regulator	110.712	30.5541	3.54623	3.538
lcl|NZ_CP032449.1_cds_4308	DZA56_RS23105	phosphoethanolamine transferase EptA	13.464	124.159	9.83394	9.86031
lcl|NZ_CP032449.1_cds_WP_000697899.1_4309	DZA56_RS23110	two-component system response regulator PmrA	14.2298	58.3239	4.31916	4.3299
lcl|NZ_CP032449.1_cds_WP_077906656.1_4310	DZA56_RS23115	two-component system sensor histidine kinase PmrB	16.8388	63.7636	4.02495	4.03598
lcl|NZ_CP032449.1_cds_WP_001751581.1_4339	DZA56_RS23270	SPI-4 type I secretion system protein SiiF	97.1671	15.1904	6.02221	6.00532
lcl|NZ_CP032449.1_cds_WP_000527232.1_4340	DZA56_RS23275	non-fimbrial adhesin SiiE	173.08	38.7177	4.26011	4.2478
lcl|NZ_CP032449.1_cds_WP_001081936.1_4341	DZA56_RS23280	SPI-4 type I secretion system protein SiiD	247.114	12.5402	19.0466	18.9992
lcl|NZ_CP032449.1_cds_WP_001752294.1_4342	DZA56_RS23285	SPI-4 type I secretion system protein SiiC	157.547	5.76201	25.5285	25.4487
lcl|NZ_CP032449.1_cds_WP_000875181.1_4343	DZA56_RS23290	MotA/TolQ/ExbB proton channel family protein	282.574	7.93375	33.2587	33.1338
lcl|NZ_CP032449.1_cds_WP_000389234.1_4344	DZA56_RS23295	SPI-4 type I secretion system auxiliary protein SiiA	248.351	4.21944	57.1216	56.9918
lcl|NZ_CP032449.1_cds_4382	DZA56_RS23500	serine acetyltransferase	2.15104	9.6265	4.88929	4.89374
lcl|NZ_CP032449.1_cds_WP_000716850.1_4384	DZA56_RS23510	PTS sugar transporter	3.33438	13.7536	4.38851	4.39851
lcl|NZ_CP032449.1_cds_WP_000472332.1_4385	DZA56_RS23515	hypothetical protein	3.49886	34.5953	10.7066	10.7331
lcl|NZ_CP032449.1_cds_WP_000924640.1_4386	DZA56_RS23520	Cof-type HAD-IIB family hydrolase	14.034	33.1291	2.55643	2.56313
lcl|NZ_CP032449.1_cds_WP_001576533.1_4391	DZA56_RS23545	hypothetical protein	5.93819	0.846011	6.5721	6.42202
lcl|NZ_CP032449.1_cds_WP_000973249.1_4401	DZA56_RS23595	acetyltransferase	3.99854	14.9943	3.88018	3.88881
lcl|NZ_CP032449.1_cds_WP_000866784.1_4403	DZA56_RS23630	phosphoribosylamine--glycine ligase	84.8676	275.429	3.43018	3.44107
lcl|NZ_CP032449.1_cds_WP_001525338.1_4405	DZA56_RS23640	two-component system sensor histidine kinase ZraS	35.469	11.9038	2.82463	2.81516
lcl|NZ_CP032449.1_cds_WP_000828129.1_4406	DZA56_RS23645	zinc resistance sensor/chaperone ZraP	0.398311	4.19369	10.5481	10.4669
lcl|NZ_CP032449.1_cds_WP_000400602.1_4420	DZA56_RS23715	type III secretion system effector arginine glycosyltransferase SseK1	1078.04	207.095	4.99178	4.97921
lcl|NZ_CP032449.1_cds_WP_077906655.1_4421	DZA56_RS23725	cytoplasmic protein	2.89514	0.352962	7.55308	7.39935
lcl|NZ_CP032449.1_cds_WP_000108105.1_4459	DZA56_RS23980	catalase/peroxidase HPI	268.446	33.8317	7.60118	7.57803
lcl|NZ_CP032449.1_cds_WP_000084285.1_4482	DZA56_RS24100	aquaporin	25.6235	10.9234	2.25789	2.2518
lcl|NZ_CP032449.1_cds_WP_000557882.1_4502	DZA56_RS24200	ADP-ribosylglycohydrolase family protein	4.65383	11.3083	2.51073	2.51714
lcl|NZ_CP032449.1_cds_WP_000750762.1_4505	DZA56_RS24215	CDP-diacylglycerol diphosphatase	37.607	100.911	2.73867	2.7454
lcl|NZ_CP032449.1_cds_WP_000122632.1_4514	DZA56_RS24260	superoxide dismutase [Mn]	118.44	395.871	3.47399	3.48313
lcl|NZ_CP032449.1_cds_WP_000378721.1_4518	DZA56_RS24280	oligogalacturonate-specific porin KdgM family protein	2.06197	0.250155	6.89276	6.84791
lcl|NZ_CP032449.1_cds_WP_000710971.1_4531	DZA56_RS24355	YiiG family protein	5.45559	1.46357	3.58301	3.56933
lcl|NZ_CP032449.1_cds_WP_000965695.1_4545	DZA56_RS24430	glucose-1-phosphatase	199.333	54.5852	3.53981	3.53028
lcl|NZ_CP032449.1_cds_WP_001042089.1_4556	DZA56_RS24485	STM4015 family protein	9.25856	3.14216	2.7071	2.69987
lcl|NZ_CP032449.1_cds_WP_001751728.1_4557	DZA56_RS24490	STM4014 family protein	1.55861	4.49621	3.12551	3.13236
lcl|NZ_CP032449.1_cds_WP_001270585.1_4561	DZA56_RS24510	HAD family phosphatase	4.74608	1.57231	2.82242	2.80888
lcl|NZ_CP032449.1_cds_WP_072103999.1_4577	DZA56_RS24605	molybdopterin-guanine dinucleotide biosynthesis protein B	40.0693	16.8966	2.26345	2.25706
lcl|NZ_CP032449.1_cds_WP_000669887.1_4584	DZA56_RS24665	aryl-sulfate sulfotransferase	226.589	30.3164	7.27656	7.25596
lcl|NZ_CP032449.1_cds_WP_000582017.1_4597	DZA56_RS24730	dienelactone hydrolase family protein	17.3436	62.6464	3.77821	3.78813
lcl|NZ_CP032449.1_cds_WP_000999925.1_4622	DZA56_RS24860	iron donor protein CyaY	12.4839	43.0053	3.63159	3.63895
lcl|NZ_CP032449.1_cds_WP_000433016.1_4674	DZA56_RS25175	transcriptional regulator AsnC	11.2673	25.9742	2.41627	2.42224
lcl|NZ_CP032449.1_cds_WP_000763720.1_4675	DZA56_RS25180	FMN-binding protein MioC	71.5452	195.402	2.91331	2.92193
