# Supplementary material for: Differences between the global transcriptomes of Salmonella enterica serovars Dublin and Cerro infecting bovine epithelial cells
Source: BMC Genomics. 2022 Jul 8;23:498. doi: 10.1186/s12864-022-08725-z (PMC9270791; doi:10.1186/s12864-022-08725-z)
Supplement: Supplementary file 3 — Additional file 3. Table S3. Predicted signal peptides among the translated proteins of uncategorized DEGs. [file 12864_2022_8725_MOESM3_ESM.xlsx]

## Sheet: Sheet2
Gene ID	Genome ID	CDS	Start	End	Strand	# SignalP-5.0 Prediction	SP(Sec/SPI)	TAT(Tat/SPI)	LIPO(Sec/SPII)	OTHER	Average TPM in S. Dublin	Average TPM in S. Cerro
lcl|NZ_CP032449.1_cds_WP_000190524.1_224	NZ_CP032449.1	CDS	237680	238390	+	LIPO(Sec/SPII)	0.00138	9.3e-05	0.998004	0.000524	547.37	158.206
lcl|NZ_CP032449.1_cds_WP_000731552.1_683	NZ_CP032449.1	CDS	725175	725567	+	SP(Sec/SPI)	0.996861	0.000252	0.002629	0.000258	62.8236	275.032
lcl|NZ_CP032449.1_cds_WP_000673491.1_2082	NZ_CP032449.1	CDS	2169281	2169532	+	LIPO(Sec/SPII)	0.000413	3.8e-05	0.999458	9.1e-05	23.4626	75.3669
lcl|NZ_CP032449.1_cds_2292	NZ_CP032449.1	CDS	2376896	2378279	-	SP(Sec/SPI)	0.8439	0.012133	0.074097	0.069869	3.05485	0.0179308
lcl|NZ_CP032449.1_cds_WP_000769294.1_2293	NZ_CP032449.1	CDS	2378578	2379522	-	SP(Sec/SPI)	0.998155	0.000348	0.001022	0.000475	176.581	0
lcl|NZ_CP032449.1_cds_WP_000756313.1_2300	NZ_CP032449.1	CDS	2386412	2386660	-	SP(Sec/SPI)	0.997816	0.000666	0.001196	0.000321	36.3729	8.41217
lcl|NZ_CP032449.1_cds_WP_014343841.1_2380	NZ_CP032449.1	CDS	2468841	2469221	+	LIPO(Sec/SPII)	0.01708	0.010147	0.543803	0.42897	36.5488	114.376
lcl|NZ_CP032449.1_cds_WP_000639596.1_2834	NZ_CP032449.1	CDS	2917390	2917776	+	SP(Sec/SPI)	0.476175	0.008481	0.164629	0.350715	93.7461	7.34524
lcl|NZ_CP032449.1_cds_WP_000759134.1_2963	NZ_CP032449.1	CDS	3045132	3045695	-	LIPO(Sec/SPII)	0.002245	5e-05	0.997476	0.000229	20.492	45.7624
lcl|NZ_CP032449.1_cds_WP_000403146.1_3583	NZ_CP032449.1	CDS	3686160	3687671	-	SP(Sec/SPI)	0.991198	0.000644	0.006839	0.00132	18.4442	7.87209
lcl|NZ_CP032449.1_cds_WP_001751542.1_3687	NZ_CP032449.1	CDS	3799692	3800090	-	SP(Sec/SPI)	0.706935	0.000454	0.283778	0.008834	15.9791	5.16888
lcl|NZ_CP032449.1_cds_WP_001642121.1_4116	NZ_CP032449.1	CDS	4280010	4280471	-	SP(Sec/SPI)	0.938396	0.001191	0.003086	0.057327	40.6757	12.174
lcl|NZ_CP032449.1_cds_WP_000586835.1_4228	NZ_CP032449.1	CDS	4390320	4390649	+	LIPO(Sec/SPII)	0.002026	0.000416	0.996912	0.000646	60.7053	23.5355
lcl|NZ_CP032449.1_cds_WP_000558210.1_4273	NZ_CP032449.1	CDS	4435026	4435379	-	LIPO(Sec/SPII)	0.001048	5.8e-05	0.998694	0.0002	43.6153	129.994
lcl|NZ_CP032449.1_cds_WP_000710971.1_4531	NZ_CP032449.1	CDS	4748647	4749678	+	LIPO(Sec/SPII)	0.00725	0.00012	0.99247	0.00016	5.45559	1.46357

## Sheet: Sheet1
ID_eggNog	Average_TPM_Dublin	Average_TPM_Cerro
lcl|NZ_CP032449.1_cds_WP_001517957.1_306	1.85043	12.8021
lcl|NZ_CP032449.1_cds_WP_012535673.1_1237	18.2455	5.54458
lcl|NZ_CP032449.1_cds_WP_001540598.1_1267	1.45814	8.84365
lcl|NZ_CP032449.1_cds_WP_001051261.1_1491	5.39299	0.543986
lcl|NZ_CP032449.1_cds_WP_000033438.1_1629	152.221	32.8887
lcl|NZ_CP032449.1_cds_WP_000272244.1_2088	68.5867	9.42641
lcl|NZ_CP032449.1_cds_WP_000916622.1_2145	1.30089	7.96649
lcl|NZ_CP032449.1_cds_WP_001597849.1_2408	4.7203	34.2303
lcl|NZ_CP032449.1_cds_WP_001137722.1_2458	1.31077	7.28667
lcl|NZ_CP032449.1_cds_WP_001236777.1_2649	171.478	32.4178
lcl|NZ_CP032449.1_cds_WP_001574229.1_2675	4.7729	0
lcl|NZ_CP032449.1_cds_WP_000639596.1_2834	93.7461	7.34524
lcl|NZ_CP032449.1_cds_WP_024131163.1_2863	89.6579	743.207
lcl|NZ_CP032449.1_cds_WP_000114401.1_2896	23.2091	0.772263
lcl|NZ_CP032449.1_cds_WP_001117984.1_3083	672.631	36.2168
lcl|NZ_CP032449.1_cds_WP_001574057.1_3185	21.3171	2.2211
lcl|NZ_CP032449.1_cds_WP_001751542.1_3687	15.9791	5.16888
lcl|NZ_CP032449.1_cds_WP_001576533.1_4391	5.93819	0.846011
lcl|NZ_CP032449.1_cds_WP_000568155.1_1553	59.9941	19.0712
lcl|NZ_CP032449.1_cds_WP_000505804.1_2137	32.4623	10.5888
lcl|NZ_CP032449.1_cds_WP_000586835.1_4228	60.7053	23.5355
lcl|NZ_CP032449.1_cds_WP_001752254.1_12	19.8137	89.0142
lcl|NZ_CP032449.1_cds_WP_000190524.1_224	547.37	158.206
lcl|NZ_CP032449.1_cds_WP_001083598.1_572	614.888	113.331
lcl|NZ_CP032449.1_cds_WP_001751452.1_619	5.4498	31.9414
lcl|NZ_CP032449.1_cds_WP_000731552.1_683	62.8236	275.032
lcl|NZ_CP032449.1_cds_WP_000729109.1_771	86.3439	179.774
lcl|NZ_CP032449.1_cds_WP_001207998.1_913	123.613	13.2848
lcl|NZ_CP032449.1_cds_WP_000178740.1_1079	456.29	1463.75
lcl|NZ_CP032449.1_cds_WP_001519708.1_1347	13.2333	36.2772
lcl|NZ_CP032449.1_cds_WP_001675765.1_1644	8.27946	29.1381
lcl|NZ_CP032449.1_cds_1823	7.7923	47.2001
lcl|NZ_CP032449.1_cds_WP_000228159.1_1847	273.382	66.3851
lcl|NZ_CP032449.1_cds_WP_001219023.1_1856	0.504953	3.08971
lcl|NZ_CP032449.1_cds_WP_000673491.1_2082	23.4626	75.3669
lcl|NZ_CP032449.1_cds_WP_000649755.1_2258	756.464	78.2301
lcl|NZ_CP032449.1_cds_2292	3.05485	0.0179308
lcl|NZ_CP032449.1_cds_WP_000769294.1_2293	176.581	0
lcl|NZ_CP032449.1_cds_WP_000756313.1_2300	36.3729	8.41217
lcl|NZ_CP032449.1_cds_WP_000807642.1_2328	47.2987	16.8181
lcl|NZ_CP032449.1_cds_WP_000495700.1_2371	277.408	22.5497
lcl|NZ_CP032449.1_cds_WP_014343841.1_2380	36.5488	114.376
lcl|NZ_CP032449.1_cds_WP_085920527.1_2524	59.7092	530.467
lcl|NZ_CP032449.1_cds_WP_000425070.1_2553	154.956	58.6474
lcl|NZ_CP032449.1_cds_WP_001000659.1_2647	60.0113	225.184
lcl|NZ_CP032449.1_cds_WP_000847421.1_2648	33.9795	153.361
lcl|NZ_CP032449.1_cds_WP_001273663.1_2909	358.584	72.3848
lcl|NZ_CP032449.1_cds_WP_001537782.1_2950	15.8185	36.1115
lcl|NZ_CP032449.1_cds_WP_000759134.1_2963	20.492	45.7624
lcl|NZ_CP032449.1_cds_WP_001259137.1_3118	65.5127	16.6998
lcl|NZ_CP032449.1_cds_WP_001001755.1_3159	71.6932	398.559
lcl|NZ_CP032449.1_cds_WP_000529062.1_3186	21.3177	0.870146
lcl|NZ_CP032449.1_cds_WP_015632840.1_3274	228.092	66.4965
lcl|NZ_CP032449.1_cds_WP_001751712.1_3277	134.78	47.2795
lcl|NZ_CP032449.1_cds_WP_000118137.1_3365	443.212	8.69687
lcl|NZ_CP032449.1_cds_WP_000051161.1_3541	40.0595	124.965
lcl|NZ_CP032449.1_cds_WP_000403146.1_3583	18.4442	7.87209
lcl|NZ_CP032449.1_cds_WP_000793035.1_3613	20.206	44.1004
lcl|NZ_CP032449.1_cds_WP_000158137.1_3635	13.4829	50.9924
lcl|NZ_CP032449.1_cds_WP_000877512.1_3931	1.98061	5.68887
lcl|NZ_CP032449.1_cds_WP_000026889.1_4011	1.63178	6.71614
lcl|NZ_CP032449.1_cds_WP_000490276.1_4060	55.1617	12.5147
lcl|NZ_CP032449.1_cds_WP_000068752.1_4107	5.42809	17.6491
lcl|NZ_CP032449.1_cds_WP_000211979.1_4108	3.75688	12.2401
lcl|NZ_CP032449.1_cds_4112	201.612	38.4761
lcl|NZ_CP032449.1_cds_WP_001642121.1_4116	40.6757	12.174
lcl|NZ_CP032449.1_cds_WP_001054381.1_4119	5.98292	16.3392
lcl|NZ_CP032449.1_cds_4151	3.70083	11.0344
lcl|NZ_CP032449.1_cds_WP_001229230.1_4272	35.5358	13.054
lcl|NZ_CP032449.1_cds_WP_000558210.1_4273	43.6153	129.994
lcl|NZ_CP032449.1_cds_WP_001268195.1_4291	11.6939	4.66462
lcl|NZ_CP032449.1_cds_4382	2.15104	9.6265
lcl|NZ_CP032449.1_cds_WP_000924640.1_4386	14.034	33.1291
lcl|NZ_CP032449.1_cds_WP_077906655.1_4421	2.89514	0.352962
lcl|NZ_CP032449.1_cds_WP_000710971.1_4531	5.45559	1.46357
lcl|NZ_CP032449.1_cds_WP_001042089.1_4556	9.25856	3.14216
